# Supplementary material for: Polysorbates versus Hydroxypropyl Beta-Cyclodextrin (HPβCD): Comparative Study on Excipient Stability and Stabilization Benefits on Monoclonal Antibodies
Source: Molecules. 2022 Oct 1;27(19):6497. doi: 10.3390/molecules27196497 (PMC9572940; doi:10.3390/molecules27196497)
Supplement: Supplementary file 1 [file molecules-27-06497-s001.zip]

Archive with 1 entries (1 files):
- molecules-1917043-supplementary.pdf
